# Supplementary material for: Multilayered Curcumin-Loaded Hydrogel Microcarriers with Antimicrobial Function
Source: Molecules. 2022 Feb 19;27(4):1415. doi: 10.3390/molecules27041415 (PMC8875356; doi:10.3390/molecules27041415)
Supplement: Supplementary file 1 [file molecules-27-01415-s001.zip]

Archive with 1 entries (1 files):
- molecules-1592828-supplementary.pdf
